# Supplementary material for: SARS-CoV-2 molecular epidemiology in Slovenia, January to September 2021
Source: Euro Surveill. 2023 Feb 23;28(8):2200451. doi: 10.2807/1560-7917.ES.2023.28.8.2200451 (PMC9951254; doi:10.2807/1560-7917.ES.2023.28.8.2200451)
Supplement: Supplementary_TableS1 [file 22-00451_JANEZIC_Supplementary_TableS1.xlsx]

## Sheet: Phylogeny B.1.1.7
This supplementary material is hosted by Eurosurveillance as supporting information alongside the article »SARS-CoV-2 molecular epidemiology in Slovenia: January - September 2021”, on behalf of the authors, who remain responsible for the accuracy and appropriateness of the content. The same standards for ethics, copyright, attributions and permissions as for the article apply. Supplements are not…
Accession IDs for phylogenetic analysis of B.1.1.7 (presented in Supplementary Figure S2)
Accession ID
EPI_ISL_1240302
EPI_ISL_1240613
EPI_ISL_3316464
EPI_ISL_1240324
EPI_ISL_1266444
EPI_ISL_1266470
EPI_ISL_1335522
EPI_ISL_1335451
EPI_ISL_3316483
EPI_ISL_1335547
EPI_ISL_1335548
EPI_ISL_1335550
EPI_ISL_1335530
EPI_ISL_1491082
EPI_ISL_1491037
EPI_ISL_1491084
EPI_ISL_1491086
EPI_ISL_1817126
EPI_ISL_1490992
EPI_ISL_1491091
EPI_ISL_1817127
EPI_ISL_1491119
EPI_ISL_1625012
EPI_ISL_1491096
EPI_ISL_1625013
EPI_ISL_1490989
EPI_ISL_1625014
EPI_ISL_1491129
EPI_ISL_1625018
EPI_ISL_1625023
EPI_ISL_1625036
EPI_ISL_1625044
EPI_ISL_1625050
EPI_ISL_1625057
EPI_ISL_1625065
EPI_ISL_1625072
EPI_ISL_1625080
EPI_ISL_1625093
EPI_ISL_1625102
EPI_ISL_1625109
EPI_ISL_1625116
EPI_ISL_1625125
EPI_ISL_1625137
EPI_ISL_1625144
EPI_ISL_1625151
EPI_ISL_1625163
EPI_ISL_1625173
EPI_ISL_1817134
EPI_ISL_1665003
EPI_ISL_1665023
EPI_ISL_1817138
EPI_ISL_1817139
EPI_ISL_1817142
EPI_ISL_1817147
EPI_ISL_1665070
EPI_ISL_1817157
EPI_ISL_1817163
EPI_ISL_1817169
EPI_ISL_1817176
EPI_ISL_1817186
EPI_ISL_1817192
EPI_ISL_1817197
EPI_ISL_1817203
EPI_ISL_3316494
EPI_ISL_1817214
EPI_ISL_1817222
EPI_ISL_1817227
EPI_ISL_1817234
EPI_ISL_1817240
EPI_ISL_1817247
EPI_ISL_1817255
EPI_ISL_1817261
EPI_ISL_1817266
EPI_ISL_1817272
EPI_ISL_1817278
EPI_ISL_2273140
EPI_ISL_1817287
EPI_ISL_2001662
EPI_ISL_2001663
EPI_ISL_2273158
EPI_ISL_2273166
EPI_ISL_2273172
EPI_ISL_2273178
EPI_ISL_2273187
EPI_ISL_2001665
EPI_ISL_2273197
EPI_ISL_2273204
EPI_ISL_2273209
EPI_ISL_2273212
EPI_ISL_2273216
EPI_ISL_2001674
EPI_ISL_2001677
EPI_ISL_2273225
EPI_ISL_2001686
EPI_ISL_2001692
EPI_ISL_2001697
EPI_ISL_2001703
EPI_ISL_2001709
EPI_ISL_2001715
EPI_ISL_2162474
EPI_ISL_2001723
EPI_ISL_2001729
EPI_ISL_2162480
EPI_ISL_2001733
EPI_ISL_2001739
EPI_ISL_2001745
EPI_ISL_2001751
EPI_ISL_2001757
EPI_ISL_2001763
EPI_ISL_2001769
EPI_ISL_2001775
EPI_ISL_2001780
EPI_ISL_2162483
EPI_ISL_2001790
EPI_ISL_2001795
EPI_ISL_2001801
EPI_ISL_2162490
EPI_ISL_3316504
EPI_ISL_2162501
EPI_ISL_2162507
EPI_ISL_2162512
EPI_ISL_2162518
EPI_ISL_2162523
EPI_ISL_2162528
EPI_ISL_2162534
EPI_ISL_2162540
EPI_ISL_2162547
EPI_ISL_2162552
EPI_ISL_2162558
EPI_ISL_2162564
EPI_ISL_2162569
EPI_ISL_2162575
EPI_ISL_2162581
EPI_ISL_2162587
EPI_ISL_2162593
EPI_ISL_2162597
EPI_ISL_2982881
EPI_ISL_2273491
EPI_ISL_2273507
EPI_ISL_3316514
EPI_ISL_2273528
EPI_ISL_3316516
EPI_ISL_2463380
EPI_ISL_2463408
EPI_ISL_2463421
EPI_ISL_2788948
EPI_ISL_2788951
EPI_ISL_2788954
EPI_ISL_2789187
EPI_ISL_2789188
EPI_ISL_2788963
EPI_ISL_2788968
EPI_ISL_2788970
EPI_ISL_2788973
EPI_ISL_2789196
EPI_ISL_2788978
EPI_ISL_3316538
EPI_ISL_3316541
EPI_ISL_2789207
EPI_ISL_2789210
EPI_ISL_2788988
EPI_ISL_2982891
EPI_ISL_2982897
EPI_ISL_2982903
EPI_ISL_2982911
EPI_ISL_1240312
EPI_ISL_1266429
EPI_ISL_1266419
EPI_ISL_1335410
EPI_ISL_1335496
EPI_ISL_1335500
EPI_ISL_1335504
EPI_ISL_1490946
EPI_ISL_1491042
EPI_ISL_1240307
EPI_ISL_1491045
EPI_ISL_1625183
EPI_ISL_1625189
EPI_ISL_1625195
EPI_ISL_1625200
EPI_ISL_1240334
EPI_ISL_1625217
EPI_ISL_1625226
EPI_ISL_1266440
EPI_ISL_1266387
EPI_ISL_1665014
EPI_ISL_1266396
EPI_ISL_1266403
EPI_ISL_1817300
EPI_ISL_1817305
EPI_ISL_1817309
EPI_ISL_1817313
EPI_ISL_1817317
EPI_ISL_1817321
EPI_ISL_1817326
EPI_ISL_1335579
EPI_ISL_1335555
EPI_ISL_2273239
EPI_ISL_2273245
EPI_ISL_2273248
EPI_ISL_2001803
EPI_ISL_1335565
EPI_ISL_2273260
EPI_ISL_2273262
EPI_ISL_2001809
EPI_ISL_2001815
EPI_ISL_1335571
EPI_ISL_2001823
EPI_ISL_2001826
EPI_ISL_2001830
EPI_ISL_1335576
EPI_ISL_2001835
EPI_ISL_1335578
EPI_ISL_2162612
EPI_ISL_2162615
EPI_ISL_1491142
EPI_ISL_2162622
EPI_ISL_2162626
EPI_ISL_2162630
EPI_ISL_2162633
EPI_ISL_1491152
EPI_ISL_2162642
EPI_ISL_1491157
EPI_ISL_1491012
EPI_ISL_1491160
EPI_ISL_1491161
EPI_ISL_1491167
EPI_ISL_1491172
EPI_ISL_2463465
EPI_ISL_1491019
EPI_ISL_2463476
EPI_ISL_2463478
EPI_ISL_2463480
EPI_ISL_2463486
EPI_ISL_1625253
EPI_ISL_1625261
EPI_ISL_1625266
EPI_ISL_1625271
EPI_ISL_1625277
EPI_ISL_1625284
EPI_ISL_2788994
EPI_ISL_1625294
EPI_ISL_1625301
EPI_ISL_2788998
EPI_ISL_2789000
EPI_ISL_1625312
EPI_ISL_1625317
EPI_ISL_1625322
EPI_ISL_2789009
EPI_ISL_2789217
EPI_ISL_2789011
EPI_ISL_2789013
EPI_ISL_1665067
EPI_ISL_2789016
EPI_ISL_1665035
EPI_ISL_2789221
EPI_ISL_1665059
EPI_ISL_1665036
EPI_ISL_2789225
EPI_ISL_1665079
EPI_ISL_2789226
EPI_ISL_1817346
EPI_ISL_1817353
EPI_ISL_2789029
EPI_ISL_1817361
EPI_ISL_1817366
EPI_ISL_2789032
EPI_ISL_1817379
EPI_ISL_1817385
EPI_ISL_1817390
EPI_ISL_1817395
EPI_ISL_1817399
EPI_ISL_2982938
EPI_ISL_2273270
EPI_ISL_2982945
EPI_ISL_1817414
EPI_ISL_1817419
EPI_ISL_1817425
EPI_ISL_1817428
EPI_ISL_1817434
EPI_ISL_1817440
EPI_ISL_1817445
EPI_ISL_2273279
EPI_ISL_2273284
EPI_ISL_2273290
EPI_ISL_2273296
EPI_ISL_2273302
EPI_ISL_2273308
EPI_ISL_2273314
EPI_ISL_2273319
EPI_ISL_2273326
EPI_ISL_2273332
EPI_ISL_2001841
EPI_ISL_2273341
EPI_ISL_2273347
EPI_ISL_2273350
EPI_ISL_2001846
EPI_ISL_2001849
EPI_ISL_2273362
EPI_ISL_2273367
EPI_ISL_2273370
EPI_ISL_2982965
EPI_ISL_2001863
EPI_ISL_2001870
EPI_ISL_2001876
EPI_ISL_2001882
EPI_ISL_2001886
EPI_ISL_2001891
EPI_ISL_2001897
EPI_ISL_2001903
EPI_ISL_2001909
EPI_ISL_2001914
EPI_ISL_2001919
EPI_ISL_2001925
EPI_ISL_2001931
EPI_ISL_2162658
EPI_ISL_2001939
EPI_ISL_2162662
EPI_ISL_2162668
EPI_ISL_2162674
EPI_ISL_2162680
EPI_ISL_2162687
EPI_ISL_2162693
EPI_ISL_2162698
EPI_ISL_2162704
EPI_ISL_2162710
EPI_ISL_2273575
EPI_ISL_2162719
EPI_ISL_2162725
EPI_ISL_2162731
EPI_ISL_2273581
EPI_ISL_2273586
EPI_ISL_2273593
EPI_ISL_2273605
EPI_ISL_2273617
EPI_ISL_2273624
EPI_ISL_2273631
EPI_ISL_2273638
EPI_ISL_2789228
EPI_ISL_2982969
EPI_ISL_2789233
EPI_ISL_2789235
EPI_ISL_2789042
EPI_ISL_2789239
EPI_ISL_2001944
EPI_ISL_2789055
EPI_ISL_2789059
EPI_ISL_2789063
EPI_ISL_2789247
EPI_ISL_2982973
EPI_ISL_2982982
EPI_ISL_2982990
EPI_ISL_1111735
EPI_ISL_1111740
EPI_ISL_1240310
EPI_ISL_1266373
EPI_ISL_1266397
EPI_ISL_1266401
EPI_ISL_1266408
EPI_ISL_1266416
EPI_ISL_1266423
EPI_ISL_1335431
EPI_ISL_1335435
EPI_ISL_1490964
EPI_ISL_1335537
EPI_ISL_1335442
EPI_ISL_1490966
EPI_ISL_1491020
EPI_ISL_1490923
EPI_ISL_1490951
EPI_ISL_1490974
EPI_ISL_1625330
EPI_ISL_1625338
EPI_ISL_1625356
EPI_ISL_1625366
EPI_ISL_1625383
EPI_ISL_1665015
EPI_ISL_1664996
EPI_ISL_1625410
EPI_ISL_1625431
EPI_ISL_1625444
EPI_ISL_1625458
EPI_ISL_1665052
EPI_ISL_1817450
EPI_ISL_1817455
EPI_ISL_1817458
EPI_ISL_1817465
EPI_ISL_1817471
EPI_ISL_1817477
EPI_ISL_1817484
EPI_ISL_2273376
EPI_ISL_2273382
EPI_ISL_2273387
EPI_ISL_1817491
EPI_ISL_2273394
EPI_ISL_2273400
EPI_ISL_2273406
EPI_ISL_2273412
EPI_ISL_2273415
EPI_ISL_2273421
EPI_ISL_2001951
EPI_ISL_2001956
EPI_ISL_2001962
EPI_ISL_2162737
EPI_ISL_2162744
EPI_ISL_2162751
EPI_ISL_2162757
EPI_ISL_2162763
EPI_ISL_2273669
EPI_ISL_2273680
EPI_ISL_2273694
EPI_ISL_2463616
EPI_ISL_2463647
EPI_ISL_2789074
EPI_ISL_2789080
EPI_ISL_2789249
EPI_ISL_2789089
EPI_ISL_2789252
EPI_ISL_2789099
EPI_ISL_2789255
EPI_ISL_2789107
EPI_ISL_2789259
EPI_ISL_2789263
EPI_ISL_2789116
EPI_ISL_2789120
EPI_ISL_2789124
EPI_ISL_2789271
EPI_ISL_2789133
EPI_ISL_2983001
EPI_ISL_2983008
EPI_ISL_2983033
EPI_ISL_3317009
EPI_ISL_1240336
EPI_ISL_1266434
EPI_ISL_1266385
EPI_ISL_1266412
EPI_ISL_1335414
EPI_ISL_1625470
EPI_ISL_1335418
EPI_ISL_1335516
EPI_ISL_1335517
EPI_ISL_1491051
EPI_ISL_1491052
EPI_ISL_1491059
EPI_ISL_1491061
EPI_ISL_1490957
EPI_ISL_1491069
EPI_ISL_1491073
EPI_ISL_1491077
EPI_ISL_1491080
EPI_ISL_1625476
EPI_ISL_1625482
EPI_ISL_1625488
EPI_ISL_1625495
EPI_ISL_1625501
EPI_ISL_1625508
EPI_ISL_1625515
EPI_ISL_1625521
EPI_ISL_1625528
EPI_ISL_1625533
EPI_ISL_1625539
EPI_ISL_2273422
EPI_ISL_1817504
EPI_ISL_1817510
EPI_ISL_1817518
EPI_ISL_1817525
EPI_ISL_1817532
EPI_ISL_1817538
EPI_ISL_1817544
EPI_ISL_1817550
EPI_ISL_2983035
EPI_ISL_2273428
EPI_ISL_2273435
EPI_ISL_2273441
EPI_ISL_2273453
EPI_ISL_2001969
EPI_ISL_2001974
EPI_ISL_2001980
EPI_ISL_2001986
EPI_ISL_2001992
EPI_ISL_2001998
EPI_ISL_2002004
EPI_ISL_2002010
EPI_ISL_2162776
EPI_ISL_2162781
EPI_ISL_2162788
EPI_ISL_2162794
EPI_ISL_2162800
EPI_ISL_2273708
EPI_ISL_2273717
EPI_ISL_2273725
EPI_ISL_2463666
EPI_ISL_2789142
EPI_ISL_2463682
EPI_ISL_2463690
EPI_ISL_2789149
EPI_ISL_2463707
EPI_ISL_2789155
EPI_ISL_2789160
EPI_ISL_2789276
EPI_ISL_2789277
EPI_ISL_2789170
EPI_ISL_2789171
EPI_ISL_2789173
EPI_ISL_2983047
EPI_ISL_2983053
EPI_ISL_3828202

## Sheet: Phylogeny B.1.258.17 (1)
This supplementary material is hosted by Eurosurveillance as supporting information alongside the article »SARS-CoV-2 molecular epidemiology in Slovenia: January - September 2021”, on behalf of the authors, who remain responsible for the accuracy and appropriateness of the content. The same standards for ethics, copyright, attributions and permissions as for the article apply. Supplements are not…
Accession IDs for phylogenetic analysis of B.1.258.17 (Presented in Supplementary Figure S2)
Accession ID
EPI_ISL_1056166
EPI_ISL_1056169
EPI_ISL_1056171
EPI_ISL_1056174
EPI_ISL_3316435
EPI_ISL_1056179
EPI_ISL_1056182
EPI_ISL_1056185
EPI_ISL_1056188
EPI_ISL_1056191
EPI_ISL_1056194
EPI_ISL_1056196
EPI_ISL_1056198
EPI_ISL_1056201
EPI_ISL_1056204
EPI_ISL_1056207
EPI_ISL_1056210
EPI_ISL_3316439
EPI_ISL_1056323
EPI_ISL_1056444
EPI_ISL_1056328
EPI_ISL_1056331
EPI_ISL_1056334
EPI_ISL_1056337
EPI_ISL_3316441
EPI_ISL_1056341
EPI_ISL_1056344
EPI_ISL_1056540
EPI_ISL_1056349
EPI_ISL_2002022
EPI_ISL_1056354
EPI_ISL_1056357
EPI_ISL_1056359
EPI_ISL_2002023
EPI_ISL_1056362
EPI_ISL_1056365
EPI_ISL_1056367
EPI_ISL_1056370
EPI_ISL_1056372
EPI_ISL_1056544
EPI_ISL_1056374
EPI_ISL_1111820
EPI_ISL_1111823
EPI_ISL_1111825
EPI_ISL_1111828
EPI_ISL_1111831
EPI_ISL_1111834
EPI_ISL_1111837
EPI_ISL_1111838
EPI_ISL_1111841
EPI_ISL_1111844
EPI_ISL_1111847
EPI_ISL_1111850
EPI_ISL_1111853
EPI_ISL_1111856
EPI_ISL_1111859
EPI_ISL_3316453
EPI_ISL_1111864
EPI_ISL_1111867
EPI_ISL_1336209
EPI_ISL_1111872
EPI_ISL_1111875
EPI_ISL_1111878
EPI_ISL_1111881
EPI_ISL_1111884
EPI_ISL_1111887
EPI_ISL_1111890
EPI_ISL_1111893
EPI_ISL_1111895
EPI_ISL_1111897
EPI_ISL_1111899
EPI_ISL_1111902
EPI_ISL_1111905
EPI_ISL_1111908
EPI_ISL_1111911
EPI_ISL_1111914
EPI_ISL_1111917
EPI_ISL_3316457
EPI_ISL_3316458
EPI_ISL_1625005
EPI_ISL_1240382
EPI_ISL_1240384
EPI_ISL_3316462
EPI_ISL_1240389
EPI_ISL_1240392
EPI_ISL_1240395
EPI_ISL_1240398
EPI_ISL_1240401
EPI_ISL_1240404
EPI_ISL_1240406
EPI_ISL_1240409
EPI_ISL_1240412
EPI_ISL_1240415
EPI_ISL_1240417
EPI_ISL_1240419
EPI_ISL_1240422
EPI_ISL_1240425
EPI_ISL_1240428
EPI_ISL_1240431
EPI_ISL_1266779
EPI_ISL_1240434
EPI_ISL_1240437
EPI_ISL_1240440
EPI_ISL_1240443
EPI_ISL_1240446
EPI_ISL_1240449
EPI_ISL_1240452
EPI_ISL_1240453
EPI_ISL_1240456
EPI_ISL_1335384
EPI_ISL_1240461
EPI_ISL_1240464
EPI_ISL_1240467
EPI_ISL_1240470
EPI_ISL_1240473
EPI_ISL_1625006
EPI_ISL_1240477
EPI_ISL_3316474
EPI_ISL_1266916
EPI_ISL_3316480
EPI_ISL_1336198
EPI_ISL_1336200
EPI_ISL_1335391
EPI_ISL_1335385
EPI_ISL_1335478
EPI_ISL_1335397
EPI_ISL_1335685
EPI_ISL_1335678
EPI_ISL_1335738
EPI_ISL_1335687
EPI_ISL_1335679
EPI_ISL_1335630
EPI_ISL_3316485
EPI_ISL_1335398
EPI_ISL_1335631
EPI_ISL_1335399
EPI_ISL_1817124
EPI_ISL_1335683
EPI_ISL_1490927
EPI_ISL_1491030
EPI_ISL_1491031
EPI_ISL_1491320
EPI_ISL_1490930
EPI_ISL_1490922
EPI_ISL_1817128
EPI_ISL_1490932
EPI_ISL_1491198
EPI_ISL_1491309
EPI_ISL_1491270
EPI_ISL_1625016
EPI_ISL_1491274
EPI_ISL_1625025
EPI_ISL_1625030
EPI_ISL_1625035
EPI_ISL_1625049
EPI_ISL_1625064
EPI_ISL_1625083
EPI_ISL_1625089
EPI_ISL_1625097
EPI_ISL_1625112
EPI_ISL_1625122
EPI_ISL_1625129
EPI_ISL_1625140
EPI_ISL_1625152
EPI_ISL_1625156
EPI_ISL_1625171
EPI_ISL_1625179
EPI_ISL_1665096
EPI_ISL_2002025
EPI_ISL_1817177
EPI_ISL_1817216
EPI_ISL_1817246
EPI_ISL_2273152
EPI_ISL_2273181
EPI_ISL_2273198
EPI_ISL_2002030
EPI_ISL_2002032
EPI_ISL_2002035
EPI_ISL_2162541
EPI_ISL_1266520
EPI_ISL_1266624
EPI_ISL_1266629
EPI_ISL_1266633
EPI_ISL_1266481
EPI_ISL_1266638
EPI_ISL_1266641
EPI_ISL_1266644
EPI_ISL_1266648
EPI_ISL_1056211
EPI_ISL_1056128
EPI_ISL_1056113
EPI_ISL_1056129
EPI_ISL_1056219
EPI_ISL_1056377
EPI_ISL_1056379
EPI_ISL_1056381
EPI_ISL_1056383
EPI_ISL_1056384
EPI_ISL_1266658
EPI_ISL_1267040
EPI_ISL_1266664
EPI_ISL_1111921
EPI_ISL_1111923
EPI_ISL_1111924
EPI_ISL_1111777
EPI_ISL_1056225
EPI_ISL_1111927
EPI_ISL_1266744
EPI_ISL_1266747
EPI_ISL_1056230
EPI_ISL_1266752
EPI_ISL_1266756
EPI_ISL_1111928
EPI_ISL_1056231
EPI_ISL_1266765
EPI_ISL_1056233
EPI_ISL_1111780
EPI_ISL_1111931
EPI_ISL_1056110
EPI_ISL_1056236
EPI_ISL_1111934
EPI_ISL_1111936
EPI_ISL_1111762
EPI_ISL_1335693
EPI_ISL_1111938
EPI_ISL_1111940
EPI_ISL_1240479
EPI_ISL_1335694
EPI_ISL_1240482
EPI_ISL_1240484
EPI_ISL_1056392
EPI_ISL_1240488
EPI_ISL_1240343
EPI_ISL_1111941
EPI_ISL_1111942
EPI_ISL_1240490
EPI_ISL_1266833
EPI_ISL_1111945
EPI_ISL_1267059
EPI_ISL_1266874
EPI_ISL_1240491
EPI_ISL_1266943
EPI_ISL_1266944
EPI_ISL_1266964
EPI_ISL_1240494
EPI_ISL_1336203
EPI_ISL_1240496
EPI_ISL_1335583
EPI_ISL_1111948
EPI_ISL_1335599
EPI_ISL_1335600
EPI_ISL_1335721
EPI_ISL_1111949
EPI_ISL_1491201
EPI_ISL_1111765
EPI_ISL_1240498
EPI_ISL_1491204
EPI_ISL_1491205
EPI_ISL_1240505
EPI_ISL_1240507
EPI_ISL_1240509
EPI_ISL_1240512
EPI_ISL_1491206
EPI_ISL_1240514
EPI_ISL_1240517
EPI_ISL_1240519
EPI_ISL_1240521
EPI_ISL_1240523
EPI_ISL_1240526
EPI_ISL_1336215
EPI_ISL_1625209
EPI_ISL_1240532
EPI_ISL_1240534
EPI_ISL_1625222
EPI_ISL_1665095
EPI_ISL_1266809
EPI_ISL_1266838
EPI_ISL_1336217
EPI_ISL_1665097
EPI_ISL_1266876
EPI_ISL_1266903
EPI_ISL_1266904
EPI_ISL_1817298
EPI_ISL_1266910
EPI_ISL_1817306
EPI_ISL_1266946
EPI_ISL_1335695
EPI_ISL_1335697
EPI_ISL_2273233
EPI_ISL_1335609
EPI_ISL_2273252
EPI_ISL_1335724
EPI_ISL_1335701
EPI_ISL_2002038
EPI_ISL_2002040
EPI_ISL_1335706
EPI_ISL_1335709
EPI_ISL_2162608
EPI_ISL_1491300
EPI_ISL_1491293
EPI_ISL_2162636
EPI_ISL_1491282
EPI_ISL_1491189
EPI_ISL_1491297
EPI_ISL_1491188
EPI_ISL_1625242
EPI_ISL_1625248
EPI_ISL_1625259
EPI_ISL_1625274
EPI_ISL_1625295
EPI_ISL_1625310
EPI_ISL_1817351
EPI_ISL_1817430
EPI_ISL_2273355
EPI_ISL_4252831
EPI_ISL_1056239
EPI_ISL_1056242
EPI_ISL_1056244
EPI_ISL_1056247
EPI_ISL_1056249
EPI_ISL_1056252
EPI_ISL_1056255
EPI_ISL_1056258
EPI_ISL_1056261
EPI_ISL_1056264
EPI_ISL_1056266
EPI_ISL_1056268
EPI_ISL_1056271
EPI_ISL_1056274
EPI_ISL_1266607
EPI_ISL_1266612
EPI_ISL_1266617
EPI_ISL_1056443
EPI_ISL_1056276
EPI_ISL_1266672
EPI_ISL_1266675
EPI_ISL_1266680
EPI_ISL_1266684
EPI_ISL_1266687
EPI_ISL_1266692
EPI_ISL_1266695
EPI_ISL_1266698
EPI_ISL_1266702
EPI_ISL_1266705
EPI_ISL_1266713
EPI_ISL_1266716
EPI_ISL_1266719
EPI_ISL_1266722
EPI_ISL_1266522
EPI_ISL_1266729
EPI_ISL_1266733
EPI_ISL_1266736
EPI_ISL_1266740
EPI_ISL_1266743
EPI_ISL_1056285
EPI_ISL_1056288
EPI_ISL_1056291
EPI_ISL_1056294
EPI_ISL_1056297
EPI_ISL_1056300
EPI_ISL_1056440
EPI_ISL_1056445
EPI_ISL_1056399
EPI_ISL_1056401
EPI_ISL_1056404
EPI_ISL_1056407
EPI_ISL_1056410
EPI_ISL_1111951
EPI_ISL_1111954
EPI_ISL_1111957
EPI_ISL_1111959
EPI_ISL_1111962
EPI_ISL_1111965
EPI_ISL_1111968
EPI_ISL_1111971
EPI_ISL_1111974
EPI_ISL_1111977
EPI_ISL_1111980
EPI_ISL_1111983
EPI_ISL_1111985
EPI_ISL_1111988
EPI_ISL_1111991
EPI_ISL_1111994
EPI_ISL_1111997
EPI_ISL_1112000
EPI_ISL_1112003
EPI_ISL_1112006
EPI_ISL_1112009
EPI_ISL_1112012
EPI_ISL_1112015
EPI_ISL_1112018
EPI_ISL_1112021
EPI_ISL_1112024
EPI_ISL_1112027
EPI_ISL_1112030
EPI_ISL_1112145
EPI_ISL_1112035
EPI_ISL_1112038
EPI_ISL_1112041
EPI_ISL_1112044
EPI_ISL_1112047
EPI_ISL_1112050
EPI_ISL_1112053
EPI_ISL_1112056
EPI_ISL_1112059
EPI_ISL_1112062
EPI_ISL_1112065
EPI_ISL_1112068
EPI_ISL_1112070
EPI_ISL_1112073
EPI_ISL_1112076
EPI_ISL_1112079
EPI_ISL_1112082
EPI_ISL_1112085
EPI_ISL_1111766
EPI_ISL_1112090
EPI_ISL_1112093
EPI_ISL_1240538
EPI_ISL_1240541
EPI_ISL_1240543
EPI_ISL_1240546
EPI_ISL_1240549
EPI_ISL_1240552
EPI_ISL_1240346
EPI_ISL_1240556
EPI_ISL_1240558
EPI_ISL_1240561
EPI_ISL_1266768
EPI_ISL_1266773
EPI_ISL_1266777
EPI_ISL_1266783
EPI_ISL_1266788
EPI_ISL_1266792
EPI_ISL_1266797
EPI_ISL_1266800
EPI_ISL_1266812
EPI_ISL_1266817
EPI_ISL_1266820
EPI_ISL_1266498
EPI_ISL_1266846
EPI_ISL_1266850
EPI_ISL_1266855
EPI_ISL_1266860
EPI_ISL_1266864
EPI_ISL_1266501
EPI_ISL_1266870
EPI_ISL_1266882
EPI_ISL_1266886
EPI_ISL_1266502
EPI_ISL_1266894
EPI_ISL_1266922
EPI_ISL_1266926
EPI_ISL_1266929
EPI_ISL_1266934
EPI_ISL_1266511
EPI_ISL_1266954
EPI_ISL_1266956
EPI_ISL_1266961
EPI_ISL_1266971
EPI_ISL_1266977
EPI_ISL_1266980
EPI_ISL_1335632
EPI_ISL_1335634
EPI_ISL_1335635
EPI_ISL_1335636
EPI_ISL_1335737
EPI_ISL_1335639
EPI_ISL_1335588
EPI_ISL_1335644
EPI_ISL_1335647
EPI_ISL_1335649
EPI_ISL_1335650
EPI_ISL_1335672
EPI_ISL_1335655
EPI_ISL_1335590
EPI_ISL_1335658
EPI_ISL_1335661
EPI_ISL_1335663
EPI_ISL_1335666
EPI_ISL_1335668
EPI_ISL_1335604
EPI_ISL_1335670
EPI_ISL_1335671
EPI_ISL_1491209
EPI_ISL_1491212
EPI_ISL_1491215
EPI_ISL_1491218
EPI_ISL_1491310
EPI_ISL_1491024
EPI_ISL_1491223
EPI_ISL_1491226
EPI_ISL_1491200
EPI_ISL_1491231
EPI_ISL_1491234
EPI_ISL_1491236
EPI_ISL_1491186
EPI_ISL_1491304
EPI_ISL_1491187
EPI_ISL_1491241
EPI_ISL_1491244
EPI_ISL_1491247
EPI_ISL_1491248
EPI_ISL_1491250
EPI_ISL_1491253

## Sheet: Phylogeny B.1.617.2
This supplementary material is hosted by Eurosurveillance as supporting information alongside the article »SARS-CoV-2 molecular epidemiology in Slovenia: January - September 2021”, on behalf of the authors, who remain responsible for the accuracy and appropriateness of the content. The same standards for ethics, copyright, attributions and permissions as for the article apply. Supplements are not…
Accession IDs for phylogenetic analysis of B.1.617.2 (Presented in Supplementary Figure S2)
Accession ID
EPI_ISL_2789324
EPI_ISL_2982914
EPI_ISL_3316572
EPI_ISL_3316680
EPI_ISL_3829065
EPI_ISL_3829425
EPI_ISL_3829515
EPI_ISL_3829148
EPI_ISL_3828265
EPI_ISL_3828768
EPI_ISL_3829441
EPI_ISL_3829442
EPI_ISL_3829168
EPI_ISL_3828272
EPI_ISL_3829185
EPI_ISL_3828773
EPI_ISL_3828367
EPI_ISL_3829189
EPI_ISL_3829190
EPI_ISL_3829191
EPI_ISL_3829445
EPI_ISL_3829446
EPI_ISL_3829193
EPI_ISL_3829196
EPI_ISL_3829202
EPI_ISL_3829203
EPI_ISL_3829205
EPI_ISL_3829207
EPI_ISL_3828777
EPI_ISL_3828778
EPI_ISL_3828780
EPI_ISL_3828368
EPI_ISL_3829452
EPI_ISL_3829453
EPI_ISL_3829454
EPI_ISL_3829225
EPI_ISL_3829228
EPI_ISL_3829229
EPI_ISL_3829231
EPI_ISL_3828274
EPI_ISL_3828785
EPI_ISL_3828242
EPI_ISL_3829268
EPI_ISL_3828789
EPI_ISL_3829277
EPI_ISL_3829282
EPI_ISL_3829284
EPI_ISL_3829290
EPI_ISL_3829463
EPI_ISL_3829300
EPI_ISL_3829313
EPI_ISL_3829314
EPI_ISL_3829315
EPI_ISL_3828790
EPI_ISL_3828791
EPI_ISL_3829316
EPI_ISL_3829318
EPI_ISL_3829319
EPI_ISL_3829320
EPI_ISL_3828376
EPI_ISL_3829322
EPI_ISL_3829323
EPI_ISL_4252560
EPI_ISL_3829347
EPI_ISL_3829354
EPI_ISL_3829361
EPI_ISL_4252567
EPI_ISL_4252575
EPI_ISL_4252580
EPI_ISL_4252604
EPI_ISL_4252609
EPI_ISL_4252611
EPI_ISL_4252618
EPI_ISL_4252619
EPI_ISL_4252626
EPI_ISL_4252629
EPI_ISL_4252630
EPI_ISL_4252631
EPI_ISL_4252636
EPI_ISL_4252643
EPI_ISL_4252648
EPI_ISL_4252649
EPI_ISL_4252653
EPI_ISL_4252655
EPI_ISL_4252657
EPI_ISL_4252665
EPI_ISL_4252667
EPI_ISL_4252668
EPI_ISL_4252669
EPI_ISL_4252671
EPI_ISL_4252673
EPI_ISL_4252676
EPI_ISL_4252677
EPI_ISL_4252685
EPI_ISL_4252700
EPI_ISL_4252702
EPI_ISL_4252706
EPI_ISL_4252707
EPI_ISL_4252715
EPI_ISL_4252740
EPI_ISL_4252744
EPI_ISL_4252750
EPI_ISL_5105004
EPI_ISL_4252778
EPI_ISL_4252788
EPI_ISL_5105491
EPI_ISL_5105493
EPI_ISL_5105502
EPI_ISL_5105503
EPI_ISL_5104607
EPI_ISL_5105042
EPI_ISL_5105046
EPI_ISL_5105059
EPI_ISL_5105060
EPI_ISL_5105061
EPI_ISL_5105066
EPI_ISL_5105069
EPI_ISL_5105070
EPI_ISL_5105073
EPI_ISL_5105522
EPI_ISL_5105096
EPI_ISL_5105119
EPI_ISL_5601751
EPI_ISL_5601662
EPI_ISL_5599965
EPI_ISL_5599971
EPI_ISL_5599979
EPI_ISL_5599993
EPI_ISL_5601754
EPI_ISL_5601757
EPI_ISL_5600032
EPI_ISL_5600036
EPI_ISL_5600041
EPI_ISL_5600042
EPI_ISL_5600047
EPI_ISL_5600069
EPI_ISL_5600102
EPI_ISL_5600108
EPI_ISL_5600111
EPI_ISL_2789326
EPI_ISL_2982941
EPI_ISL_2982944
EPI_ISL_2982960
EPI_ISL_3061375
EPI_ISL_3316783
EPI_ISL_3828427
EPI_ISL_3829502
EPI_ISL_3828457
EPI_ISL_3828385
EPI_ISL_3828604
EPI_ISL_4252854
EPI_ISL_4252861
EPI_ISL_4252905
EPI_ISL_5105292
EPI_ISL_3829556
EPI_ISL_3829563
EPI_ISL_3829572
EPI_ISL_3829582
EPI_ISL_3829681
EPI_ISL_4252968
EPI_ISL_4252977
EPI_ISL_4252990
EPI_ISL_4252998
EPI_ISL_4253009
EPI_ISL_4253019
EPI_ISL_4253028
EPI_ISL_4253064
EPI_ISL_4253097
EPI_ISL_4253100
EPI_ISL_5104626
EPI_ISL_5104628
EPI_ISL_4253112
EPI_ISL_5104629
EPI_ISL_4253115
EPI_ISL_4253118
EPI_ISL_4253123
EPI_ISL_5104646
EPI_ISL_5104661
EPI_ISL_5104662
EPI_ISL_5104691
EPI_ISL_5104700
EPI_ISL_5104780
EPI_ISL_5104830
EPI_ISL_5104875
EPI_ISL_5104884
EPI_ISL_5104899
EPI_ISL_5104906
EPI_ISL_5600689
EPI_ISL_5601678
EPI_ISL_5600763
EPI_ISL_5600780
EPI_ISL_5600849
EPI_ISL_5600856
EPI_ISL_5601775
EPI_ISL_5600905
EPI_ISL_3829397
EPI_ISL_4253152
EPI_ISL_5105187
EPI_ISL_5105193
EPI_ISL_5105256
EPI_ISL_5105257
EPI_ISL_5105270
EPI_ISL_5601682
EPI_ISL_5600940
EPI_ISL_5600947
EPI_ISL_5600949
EPI_ISL_5600989
EPI_ISL_5601013
EPI_ISL_5601034
EPI_ISL_5601042
EPI_ISL_5601085
EPI_ISL_5601119
EPI_ISL_5601149
EPI_ISL_5601150
EPI_ISL_5601153
EPI_ISL_5601685
EPI_ISL_5601172
EPI_ISL_5601175
EPI_ISL_2983000
EPI_ISL_2983014
EPI_ISL_3828822
EPI_ISL_4253195
EPI_ISL_4253259
EPI_ISL_5105312
EPI_ISL_4253324
EPI_ISL_5105366
EPI_ISL_5105404
EPI_ISL_5105436
EPI_ISL_5105482
EPI_ISL_5601364
EPI_ISL_5601394
EPI_ISL_5601396
EPI_ISL_5601899
EPI_ISL_5601404
EPI_ISL_5601409
EPI_ISL_5601900
EPI_ISL_5601443
EPI_ISL_5601452
EPI_ISL_5601487
EPI_ISL_5601498
EPI_ISL_3317175
EPI_ISL_3828339
EPI_ISL_3828303
EPI_ISL_4253400
EPI_ISL_4253407
EPI_ISL_4253430
EPI_ISL_4253431
EPI_ISL_5104950
EPI_ISL_5105669
EPI_ISL_5104954
EPI_ISL_5601686
EPI_ISL_5601687
EPI_ISL_5601588
EPI_ISL_5601604
EPI_ISL_5601607

## Sheet: Phylogeny B.1.258.17 (2)
This supplementary material is hosted by Eurosurveillance as supporting information alongside the article »SARS-CoV-2 molecular epidemiology in Slovenia: January - September 2021”, on behalf of the authors, who remain responsible for the accuracy and appropriateness of the content. The same standards for ethics, copyright, attributions and permissions as for the article apply. Supplements are not…
Accession IDs for phylogenetic analysis of B.1.258.17, comparison with other countries (presented in Figure S3)
Accession_ID
EPI_ISL_1164602
EPI_ISL_2616363
EPI_ISL_11229134
EPI_ISL_1008360
EPI_ISL_1008362
EPI_ISL_1008363
EPI_ISL_1008367
EPI_ISL_1008368
EPI_ISL_1008371
EPI_ISL_1008381
EPI_ISL_11229870
EPI_ISL_11229880
EPI_ISL_11229946
EPI_ISL_11229918
EPI_ISL_11229923
EPI_ISL_11229892
EPI_ISL_934557
EPI_ISL_934562
EPI_ISL_934571
EPI_ISL_934572
EPI_ISL_934573
EPI_ISL_934575
EPI_ISL_934581
EPI_ISL_934584
EPI_ISL_934588
EPI_ISL_1008022
EPI_ISL_1008028
EPI_ISL_1008147
EPI_ISL_1008152
EPI_ISL_1008155
EPI_ISL_11229546
EPI_ISL_11229566
EPI_ISL_934610
EPI_ISL_934611
EPI_ISL_934612
EPI_ISL_934613
EPI_ISL_934618
EPI_ISL_934621
EPI_ISL_934625
EPI_ISL_934626
EPI_ISL_11229609
EPI_ISL_11229630
EPI_ISL_11229637
EPI_ISL_11229310
EPI_ISL_11229317
EPI_ISL_11229874
EPI_ISL_11229875
EPI_ISL_1008216
EPI_ISL_1008218
EPI_ISL_1008219
EPI_ISL_1008224
EPI_ISL_1008228
EPI_ISL_1008229
EPI_ISL_1008230
EPI_ISL_1008235
EPI_ISL_1008238
EPI_ISL_1008241
EPI_ISL_1008242
EPI_ISL_1008259
EPI_ISL_1117884
EPI_ISL_1117928
EPI_ISL_1117885
EPI_ISL_1117883
EPI_ISL_1117882
EPI_ISL_11230333
EPI_ISL_2382017
EPI_ISL_1117877
EPI_ISL_1117878
EPI_ISL_1117881
EPI_ISL_1117879
EPI_ISL_1117880
EPI_ISL_1117876
EPI_ISL_1180759
EPI_ISL_1180778
EPI_ISL_1180803
EPI_ISL_1180804
EPI_ISL_1180809
EPI_ISL_1180822
EPI_ISL_1495171
EPI_ISL_1117873
EPI_ISL_1117924
EPI_ISL_1117875
EPI_ISL_1180840
EPI_ISL_1180881
EPI_ISL_1180882
EPI_ISL_1495271
EPI_ISL_1209269
EPI_ISL_1209301
EPI_ISL_11229392
EPI_ISL_11230021
EPI_ISL_11230022
EPI_ISL_2485175
EPI_ISL_2485177
EPI_ISL_2485185
EPI_ISL_2485194
EPI_ISL_2485197
EPI_ISL_2485202
EPI_ISL_2485215
EPI_ISL_2485219
EPI_ISL_1495509
EPI_ISL_2137046
EPI_ISL_2137071
EPI_ISL_1495772
EPI_ISL_1495860
EPI_ISL_11229750
EPI_ISL_2324259
EPI_ISL_2324260
EPI_ISL_2324261
EPI_ISL_1840937
EPI_ISL_1967337
EPI_ISL_2137289
EPI_ISL_2137330
EPI_ISL_11953736
EPI_ISL_11955843
EPI_ISL_1164609
EPI_ISL_11954288
EPI_ISL_11955891
EPI_ISL_1164610
EPI_ISL_11954837
EPI_ISL_11955624
EPI_ISL_1164624
EPI_ISL_1164605
EPI_ISL_1164618
EPI_ISL_2170874
EPI_ISL_1490801
EPI_ISL_1490804
EPI_ISL_1497563
EPI_ISL_1497565
EPI_ISL_1497578
EPI_ISL_954763
EPI_ISL_911442
EPI_ISL_995543
EPI_ISL_995545
EPI_ISL_995546
EPI_ISL_888759
EPI_ISL_912423
EPI_ISL_912425
EPI_ISL_898006
EPI_ISL_1049104
EPI_ISL_1049105
EPI_ISL_1039219
EPI_ISL_922076
EPI_ISL_1300650
EPI_ISL_1016884
EPI_ISL_1302090
EPI_ISL_1302091
EPI_ISL_1302092
EPI_ISL_2081835
EPI_ISL_2081920
EPI_ISL_2081925
EPI_ISL_1004176
EPI_ISL_3458076
EPI_ISL_1697247
EPI_ISL_1697269
EPI_ISL_3458121
EPI_ISL_3458125
EPI_ISL_1443582
EPI_ISL_1443593
EPI_ISL_1499547
EPI_ISL_1499560
EPI_ISL_1499570
EPI_ISL_1591279
EPI_ISL_1591316
EPI_ISL_1591322
EPI_ISL_1591324
EPI_ISL_1591325
EPI_ISL_1591326
EPI_ISL_1591330
EPI_ISL_1591332
EPI_ISL_1591334
EPI_ISL_1591348
EPI_ISL_1694562
EPI_ISL_1694578
EPI_ISL_1694581
EPI_ISL_1694592
EPI_ISL_1694597
EPI_ISL_1904515
EPI_ISL_1904516
EPI_ISL_1909131
EPI_ISL_1909148
EPI_ISL_1909149
EPI_ISL_1909155
EPI_ISL_1909168
EPI_ISL_1909169
EPI_ISL_1909174
EPI_ISL_1909208
EPI_ISL_2311800
EPI_ISL_2311806
EPI_ISL_2311845
EPI_ISL_2308911
EPI_ISL_2308840
EPI_ISL_2308855
EPI_ISL_2308858
EPI_ISL_2406574
EPI_ISL_2420328
EPI_ISL_2420414
EPI_ISL_2420420
EPI_ISL_2420434
EPI_ISL_2420449
EPI_ISL_2420606
EPI_ISL_2442026
EPI_ISL_2612683
EPI_ISL_2612688
EPI_ISL_2612690
EPI_ISL_2612697
EPI_ISL_2612725
EPI_ISL_2613735
EPI_ISL_2613736
EPI_ISL_2613738
EPI_ISL_2613770
EPI_ISL_2614438
EPI_ISL_2614442
EPI_ISL_2625715
EPI_ISL_2625719
EPI_ISL_2627312
EPI_ISL_2627194
EPI_ISL_2627196
EPI_ISL_2627216
EPI_ISL_2627254
EPI_ISL_1201005
EPI_ISL_1201015
EPI_ISL_2657603
EPI_ISL_2657607
EPI_ISL_2658845
EPI_ISL_2673605
EPI_ISL_2674057
EPI_ISL_2674530
EPI_ISL_1287350
EPI_ISL_1287356
EPI_ISL_1287358
EPI_ISL_1287361
EPI_ISL_1287363
EPI_ISL_1287370
EPI_ISL_1287371
EPI_ISL_1287399
EPI_ISL_2693582
EPI_ISL_2693603
EPI_ISL_1306064
EPI_ISL_1306067
EPI_ISL_1306066
EPI_ISL_1306068
EPI_ISL_1306065
EPI_ISL_3061768
EPI_ISL_1306069
EPI_ISL_1306062
EPI_ISL_1306063
EPI_ISL_1312001
EPI_ISL_1312014
EPI_ISL_1312015
EPI_ISL_1312019
EPI_ISL_1312025
EPI_ISL_1312031
EPI_ISL_1312033
EPI_ISL_1312035
EPI_ISL_1312038
EPI_ISL_1435995
EPI_ISL_1435997
EPI_ISL_1435999
EPI_ISL_1436000
EPI_ISL_1436002
EPI_ISL_1436004
EPI_ISL_1436006
EPI_ISL_1436008
EPI_ISL_1436013
EPI_ISL_1436009
EPI_ISL_1436011
EPI_ISL_1443515
EPI_ISL_1443526
EPI_ISL_1443567
EPI_ISL_1109505
EPI_ISL_1109508
EPI_ISL_1109509
EPI_ISL_1109506
EPI_ISL_1109507
EPI_ISL_1109510
EPI_ISL_1195667
EPI_ISL_1195672
EPI_ISL_1195685
EPI_ISL_1195686
EPI_ISL_1195687
EPI_ISL_1195688
EPI_ISL_1195700
EPI_ISL_1110747
EPI_ISL_1110750
EPI_ISL_1110758
EPI_ISL_1110759
EPI_ISL_1110760
EPI_ISL_1110762
EPI_ISL_1110765
EPI_ISL_1110767
EPI_ISL_1110768
EPI_ISL_1110771
EPI_ISL_1110772
EPI_ISL_1110773
EPI_ISL_1110774
EPI_ISL_1110775
EPI_ISL_1110777
EPI_ISL_1110778
EPI_ISL_1110779
EPI_ISL_1091196
EPI_ISL_7210339
EPI_ISL_1164728
EPI_ISL_669544
EPI_ISL_669545
EPI_ISL_682894
EPI_ISL_750297
EPI_ISL_844972
EPI_ISL_844973
EPI_ISL_844974
EPI_ISL_927895
EPI_ISL_928148
EPI_ISL_971070
EPI_ISL_971538
EPI_ISL_972549
EPI_ISL_972733
EPI_ISL_973368
EPI_ISL_973820
EPI_ISL_1126209
EPI_ISL_1126729
EPI_ISL_1126751
EPI_ISL_1864117
EPI_ISL_1865559
EPI_ISL_1869172
EPI_ISL_1871932
EPI_ISL_1874539
EPI_ISL_1877918
EPI_ISL_1878467
EPI_ISL_1880207
EPI_ISL_1883602
EPI_ISL_1884971
EPI_ISL_1884985
EPI_ISL_618584
EPI_ISL_616952
EPI_ISL_1891813
EPI_ISL_1893956
EPI_ISL_1895493
EPI_ISL_668604
EPI_ISL_668605
EPI_ISL_2590293
EPI_ISL_2591352
EPI_ISL_1201540
EPI_ISL_981469
EPI_ISL_1218079
EPI_ISL_3120475
EPI_ISL_912264
EPI_ISL_912265
EPI_ISL_1982502
EPI_ISL_1140855
EPI_ISL_1281183
EPI_ISL_1352334
EPI_ISL_1725574
EPI_ISL_2264706
EPI_ISL_5947225
EPI_ISL_1195368
EPI_ISL_1195386
EPI_ISL_1357663
EPI_ISL_1357666
EPI_ISL_1357685
EPI_ISL_1357686
EPI_ISL_1357687
EPI_ISL_1588598
EPI_ISL_1588600
EPI_ISL_1588602
EPI_ISL_1805000
EPI_ISL_1805003
EPI_ISL_1805023
EPI_ISL_3031938
EPI_ISL_1364910
EPI_ISL_1141176
EPI_ISL_1141197
EPI_ISL_1141669
EPI_ISL_1142168
EPI_ISL_1146098
EPI_ISL_1147292
EPI_ISL_1148350
EPI_ISL_1149005
EPI_ISL_1149051
EPI_ISL_1153314
EPI_ISL_1154310
EPI_ISL_1217021
EPI_ISL_1217033
EPI_ISL_1217078
EPI_ISL_1217502
EPI_ISL_1280165
EPI_ISL_1280167
EPI_ISL_1280169
EPI_ISL_1280812
EPI_ISL_1281305
EPI_ISL_1281600
EPI_ISL_1281608
EPI_ISL_1281610
EPI_ISL_1281671
EPI_ISL_1281689
EPI_ISL_1281695
EPI_ISL_1281700
EPI_ISL_1281707
EPI_ISL_1281734
EPI_ISL_1281755
EPI_ISL_1283228
EPI_ISL_1283983
EPI_ISL_1285369
EPI_ISL_1285375
EPI_ISL_1285384
EPI_ISL_1348064
EPI_ISL_1348305
EPI_ISL_1348344
EPI_ISL_1350513
EPI_ISL_1350532
EPI_ISL_1350534
EPI_ISL_1350549
EPI_ISL_1350574
EPI_ISL_1350578
EPI_ISL_1350592
EPI_ISL_1350595
EPI_ISL_1354608
EPI_ISL_1356605
EPI_ISL_1432138
EPI_ISL_1432882
EPI_ISL_1436426
EPI_ISL_1436431
EPI_ISL_1436453
EPI_ISL_1436470
EPI_ISL_1436509
EPI_ISL_1440639
EPI_ISL_2261731
EPI_ISL_869118
EPI_ISL_2095039
EPI_ISL_2095229
EPI_ISL_2095037
EPI_ISL_2095035
EPI_ISL_2095036
EPI_ISL_2095038
EPI_ISL_1141460
EPI_ISL_1142467
EPI_ISL_1142921
EPI_ISL_1142974
EPI_ISL_1143764
EPI_ISL_1148059
EPI_ISL_1148065
EPI_ISL_1148091
EPI_ISL_1148942
EPI_ISL_1149439
EPI_ISL_1150136
EPI_ISL_1151810
EPI_ISL_1151850
EPI_ISL_1151875
EPI_ISL_1151876
EPI_ISL_1153279
EPI_ISL_1154560
EPI_ISL_1154588
EPI_ISL_1154697
EPI_ISL_1156783
EPI_ISL_1156818
EPI_ISL_1157292
EPI_ISL_1157307
EPI_ISL_1157315
EPI_ISL_1157332
EPI_ISL_1157360
EPI_ISL_1212711
EPI_ISL_1213046
EPI_ISL_1213072
EPI_ISL_1213896
EPI_ISL_1214137
EPI_ISL_1214219
EPI_ISL_1215710
EPI_ISL_1215730
EPI_ISL_1280633
EPI_ISL_1280637
EPI_ISL_1280801
EPI_ISL_1281184
EPI_ISL_1282276
EPI_ISL_1282296
EPI_ISL_1284290
EPI_ISL_1284313
EPI_ISL_1284352
EPI_ISL_1284430
EPI_ISL_1285616
EPI_ISL_1286779
EPI_ISL_1348413
EPI_ISL_1348417
EPI_ISL_1348483
EPI_ISL_1348982
EPI_ISL_1348986
EPI_ISL_1349006
EPI_ISL_1349030
EPI_ISL_1349060
EPI_ISL_1349063
EPI_ISL_1349092
EPI_ISL_1349135
EPI_ISL_1349831
EPI_ISL_1349951
EPI_ISL_1352873
EPI_ISL_1352876
EPI_ISL_1352924
EPI_ISL_1354192
EPI_ISL_1357562
EPI_ISL_1433229
EPI_ISL_1433418
EPI_ISL_1433420
EPI_ISL_1433446
EPI_ISL_1439799
EPI_ISL_1442543
EPI_ISL_1570343
EPI_ISL_1570352
EPI_ISL_1570369
EPI_ISL_1570374
EPI_ISL_1570395
EPI_ISL_1574594
EPI_ISL_1640665
EPI_ISL_1640865
EPI_ISL_1640896
EPI_ISL_1722067
EPI_ISL_1725376
EPI_ISL_1727362
EPI_ISL_1728533
EPI_ISL_1846798
EPI_ISL_1846800
EPI_ISL_1846806
EPI_ISL_1852433
EPI_ISL_2111281
EPI_ISL_2120671
EPI_ISL_2316597
EPI_ISL_2386807
EPI_ISL_2389959
EPI_ISL_2471984
EPI_ISL_1142729
EPI_ISL_1986477
EPI_ISL_1149465
EPI_ISL_1152523
EPI_ISL_1353406
EPI_ISL_1436678
EPI_ISL_1436682
EPI_ISL_1572040
EPI_ISL_1572925
EPI_ISL_1638557
EPI_ISL_1642312
EPI_ISL_1642318
EPI_ISL_1642324
EPI_ISL_1643970
EPI_ISL_1721077
EPI_ISL_1463670
EPI_ISL_1463640
EPI_ISL_1463696
EPI_ISL_1463549
EPI_ISL_1463595
EPI_ISL_1463754
EPI_ISL_1463975
EPI_ISL_1463993
EPI_ISL_1463868
EPI_ISL_1463915
EPI_ISL_1464153
EPI_ISL_1142565
EPI_ISL_1147239
EPI_ISL_1148540
EPI_ISL_1213152
EPI_ISL_1213590
EPI_ISL_1146118
EPI_ISL_1154512
EPI_ISL_1154589
EPI_ISL_1436764
EPI_ISL_718062
EPI_ISL_718063
EPI_ISL_1140328
EPI_ISL_1140329
EPI_ISL_1142206
EPI_ISL_1143863
EPI_ISL_1145267
EPI_ISL_1145312
EPI_ISL_1145332
EPI_ISL_1145486
EPI_ISL_1147110
EPI_ISL_1147699
EPI_ISL_1147934
EPI_ISL_1148040
EPI_ISL_1150245
EPI_ISL_1155913
EPI_ISL_1217849
EPI_ISL_1283700
EPI_ISL_1349653
EPI_ISL_1349678
EPI_ISL_1349686
EPI_ISL_1349712
EPI_ISL_1437363
EPI_ISL_1851263
EPI_ISL_1218533
EPI_ISL_8007676
EPI_ISL_1214131
EPI_ISL_1567670
EPI_ISL_1567672
EPI_ISL_1570885
EPI_ISL_1572042
EPI_ISL_1572058
EPI_ISL_1721830
EPI_ISL_849839
EPI_ISL_1433296
EPI_ISL_1140714
EPI_ISL_1140779
EPI_ISL_1141241
EPI_ISL_1141321
EPI_ISL_1141514
EPI_ISL_1141551
EPI_ISL_1141575
EPI_ISL_1142441
EPI_ISL_1142737
EPI_ISL_1142783
EPI_ISL_1142895
EPI_ISL_1143141
EPI_ISL_1147541
EPI_ISL_1148389
EPI_ISL_1148417
EPI_ISL_1150031
EPI_ISL_1150215
EPI_ISL_1150379
EPI_ISL_1150381
EPI_ISL_1150678
EPI_ISL_1151512
EPI_ISL_1151683
EPI_ISL_1151692
EPI_ISL_1151720
EPI_ISL_1154901
EPI_ISL_1154904
EPI_ISL_1211122
EPI_ISL_1211416
EPI_ISL_1211423
EPI_ISL_1215596
EPI_ISL_1215633
EPI_ISL_1216197
EPI_ISL_1216397
EPI_ISL_1216541
EPI_ISL_1217076
EPI_ISL_1217643
EPI_ISL_1217668
EPI_ISL_1282180
EPI_ISL_1282223
EPI_ISL_1283207
EPI_ISL_1283241
EPI_ISL_1284693
EPI_ISL_1284864
EPI_ISL_1349817
EPI_ISL_1352131
EPI_ISL_1438747
EPI_ISL_1439105
EPI_ISL_1439311
EPI_ISL_1441000
EPI_ISL_1441659
EPI_ISL_1573845
EPI_ISL_1638904
EPI_ISL_1721592
EPI_ISL_1847284
EPI_ISL_1149361
EPI_ISL_862143
EPI_ISL_1142055
EPI_ISL_1143936
EPI_ISL_1146247
EPI_ISL_1988223
EPI_ISL_1988215
EPI_ISL_1982599
EPI_ISL_1982552
EPI_ISL_1213534
EPI_ISL_1213772
EPI_ISL_1213864
EPI_ISL_1213979
EPI_ISL_1214104
EPI_ISL_1215734
EPI_ISL_1218342
EPI_ISL_1287286
EPI_ISL_1287314
EPI_ISL_1348133
EPI_ISL_1348374
EPI_ISL_1348379
EPI_ISL_1348415
EPI_ISL_1348480
EPI_ISL_1351859
EPI_ISL_1357396
EPI_ISL_1357554
EPI_ISL_1567134
EPI_ISL_1567148
EPI_ISL_1567248
EPI_ISL_1567276
EPI_ISL_1567372
EPI_ISL_1567982
EPI_ISL_1568073
EPI_ISL_1568118
EPI_ISL_1570000
EPI_ISL_1570013
EPI_ISL_1570030
EPI_ISL_1570054
EPI_ISL_1570074
EPI_ISL_1570085
EPI_ISL_1570088
EPI_ISL_1570123
EPI_ISL_1570139
EPI_ISL_1570180
EPI_ISL_1570194
EPI_ISL_1570207
EPI_ISL_1570225
EPI_ISL_1570229
EPI_ISL_1570245
EPI_ISL_1570247
EPI_ISL_1570265
EPI_ISL_1570269
EPI_ISL_1570286
EPI_ISL_1570295
EPI_ISL_1570298
EPI_ISL_1570300
EPI_ISL_1570301
EPI_ISL_1570304
EPI_ISL_1570737
EPI_ISL_1570808
EPI_ISL_1570950
EPI_ISL_1571078
EPI_ISL_1571207
EPI_ISL_1571209
EPI_ISL_1571211
EPI_ISL_1571230
EPI_ISL_1571276
EPI_ISL_1571309
EPI_ISL_1571382
EPI_ISL_1571385
EPI_ISL_1571427
EPI_ISL_1571433
EPI_ISL_1571448
EPI_ISL_1571457
EPI_ISL_1571458
EPI_ISL_1571848
EPI_ISL_1572200
EPI_ISL_1572579
EPI_ISL_1573190
EPI_ISL_1573196
EPI_ISL_1573205
EPI_ISL_1573239
EPI_ISL_1573759
EPI_ISL_1638281
EPI_ISL_1638656
EPI_ISL_1640060
EPI_ISL_1643661
EPI_ISL_1643896
EPI_ISL_1643898
EPI_ISL_1643919
EPI_ISL_1643921
EPI_ISL_1643941
EPI_ISL_1643942
EPI_ISL_1643957
EPI_ISL_1722708
EPI_ISL_1722725
EPI_ISL_1722728
EPI_ISL_1722755
EPI_ISL_1845808
EPI_ISL_1849870
EPI_ISL_2111435
EPI_ISL_2117612
EPI_ISL_2123822
EPI_ISL_1447298
EPI_ISL_1447312
EPI_ISL_1041199
EPI_ISL_7309839
EPI_ISL_1545531
EPI_ISL_7796056
EPI_ISL_7796054
EPI_ISL_7727265
EPI_ISL_7727347
EPI_ISL_1361529
EPI_ISL_1109594
EPI_ISL_1109595
EPI_ISL_1109596
EPI_ISL_1109597
EPI_ISL_1251244
EPI_ISL_1509730
EPI_ISL_1109593
EPI_ISL_804044
EPI_ISL_804048
EPI_ISL_804054
EPI_ISL_804040
EPI_ISL_1510420
EPI_ISL_1509750
EPI_ISL_1509753
EPI_ISL_1509754
EPI_ISL_1510454
EPI_ISL_1509758
EPI_ISL_1509723
EPI_ISL_1509724
EPI_ISL_1509726
EPI_ISL_1509729
EPI_ISL_3261054
EPI_ISL_3242439
EPI_ISL_3242434
EPI_ISL_3261048
EPI_ISL_2324438
EPI_ISL_2036769
EPI_ISL_2036768
EPI_ISL_2036779
EPI_ISL_2434118
EPI_ISL_2036844
EPI_ISL_2036845
EPI_ISL_1670920
EPI_ISL_1670921
EPI_ISL_1670923
EPI_ISL_882921
EPI_ISL_882922
EPI_ISL_913446
EPI_ISL_902755
EPI_ISL_983322
EPI_ISL_1169890
EPI_ISL_1210494
EPI_ISL_1210495
EPI_ISL_1210496
EPI_ISL_1222713
EPI_ISL_1259205
EPI_ISL_1259197
EPI_ISL_1558595
EPI_ISL_7671930
EPI_ISL_2534032
EPI_ISL_2534048
EPI_ISL_7809904
EPI_ISL_1660346
EPI_ISL_2100228
EPI_ISL_3274736
EPI_ISL_3274388
EPI_ISL_3274390
EPI_ISL_2448441
EPI_ISL_2963493
EPI_ISL_1260961
EPI_ISL_1260960
EPI_ISL_1260962
EPI_ISL_1524407
EPI_ISL_1524600
EPI_ISL_1524599
EPI_ISL_1524598
EPI_ISL_1524472
EPI_ISL_1524540
EPI_ISL_2365873
EPI_ISL_2176838
EPI_ISL_1027652
EPI_ISL_1299921
EPI_ISL_1013692
EPI_ISL_790575
EPI_ISL_904281
EPI_ISL_1337875
EPI_ISL_1509645
EPI_ISL_1509646
EPI_ISL_1509647
EPI_ISL_1165552
EPI_ISL_723179
EPI_ISL_1705517
EPI_ISL_904222
EPI_ISL_632544
EPI_ISL_632545
EPI_ISL_632441
EPI_ISL_632442
EPI_ISL_632444
EPI_ISL_1035089
EPI_ISL_824003
EPI_ISL_1191777
EPI_ISL_962889
EPI_ISL_939650
EPI_ISL_959375
EPI_ISL_959376
EPI_ISL_962887
EPI_ISL_1138406
EPI_ISL_1014933
EPI_ISL_1138412
EPI_ISL_1014939
EPI_ISL_1138423
EPI_ISL_1138424
EPI_ISL_1018109
EPI_ISL_1138744
EPI_ISL_1138752
EPI_ISL_1138754
EPI_ISL_1138756
EPI_ISL_1138757
EPI_ISL_1138760
EPI_ISL_1140120
EPI_ISL_1144121
EPI_ISL_1970986
EPI_ISL_949180
EPI_ISL_1191769
EPI_ISL_1191770
EPI_ISL_1191772
EPI_ISL_1191773
EPI_ISL_1180158
EPI_ISL_1191774
EPI_ISL_1191775
EPI_ISL_1180156
EPI_ISL_1180153
EPI_ISL_1191776
EPI_ISL_1201428
EPI_ISL_1201429
EPI_ISL_1201433
EPI_ISL_1820234
EPI_ISL_1118420
EPI_ISL_3801217
EPI_ISL_1317613
EPI_ISL_3801062
EPI_ISL_4112704
EPI_ISL_1627970
EPI_ISL_1910546
EPI_ISL_1341095
EPI_ISL_1378906
EPI_ISL_941605
EPI_ISL_941606
EPI_ISL_11704815
EPI_ISL_1654835
EPI_ISL_2382358
EPI_ISL_1239413
EPI_ISL_3316433
EPI_ISL_7924993
EPI_ISL_1056165
EPI_ISL_1056166
EPI_ISL_1056167
EPI_ISL_1056168
EPI_ISL_1056169
EPI_ISL_1056442
EPI_ISL_1056170
EPI_ISL_1056171
EPI_ISL_1056172
EPI_ISL_1056173
EPI_ISL_1056174
EPI_ISL_1056175
EPI_ISL_1056176
EPI_ISL_3316435
EPI_ISL_1056177
EPI_ISL_1056178
EPI_ISL_1056179
EPI_ISL_1056180
EPI_ISL_1056181
EPI_ISL_1056182
EPI_ISL_1056183
EPI_ISL_1056184
EPI_ISL_1056185
EPI_ISL_1056186
EPI_ISL_1056187
EPI_ISL_1056188
EPI_ISL_1056189
EPI_ISL_1056190
EPI_ISL_1056191
EPI_ISL_1056192
EPI_ISL_1056193
EPI_ISL_1056194
EPI_ISL_1056195
EPI_ISL_1056439
EPI_ISL_1056196
EPI_ISL_1056112
EPI_ISL_1056197
EPI_ISL_1056198
EPI_ISL_1056199
EPI_ISL_1056200
EPI_ISL_1056201
EPI_ISL_1056202
EPI_ISL_1056203
EPI_ISL_1056204
EPI_ISL_1056205
EPI_ISL_1056206
EPI_ISL_1056207
EPI_ISL_1056208
EPI_ISL_1056209
EPI_ISL_1056210
EPI_ISL_1056319
EPI_ISL_1056320
EPI_ISL_3316439
EPI_ISL_1056321
EPI_ISL_1056322
EPI_ISL_1056323
EPI_ISL_1056324
EPI_ISL_1056325
EPI_ISL_1056444
EPI_ISL_1056326
EPI_ISL_1056327
EPI_ISL_1056328
EPI_ISL_1056329
EPI_ISL_1056330
EPI_ISL_1056331
EPI_ISL_1056332
EPI_ISL_1056333
EPI_ISL_1056334
EPI_ISL_1056335
EPI_ISL_1056336
EPI_ISL_1056337
EPI_ISL_1056338
EPI_ISL_1056339
EPI_ISL_3316441
EPI_ISL_1056340
EPI_ISL_1056539
EPI_ISL_1056341
EPI_ISL_1056342
EPI_ISL_1056343
EPI_ISL_1056344
EPI_ISL_1056345
EPI_ISL_1056346
EPI_ISL_1056540
EPI_ISL_1056347
EPI_ISL_1056348
EPI_ISL_1056349
EPI_ISL_1056350
EPI_ISL_1056351
EPI_ISL_2002022
EPI_ISL_1056352
EPI_ISL_1056353
EPI_ISL_1056354
EPI_ISL_1056355
EPI_ISL_1056356
EPI_ISL_1056357
EPI_ISL_3316443
EPI_ISL_1056358
EPI_ISL_1056359
EPI_ISL_1056360
EPI_ISL_3316444
EPI_ISL_2002023
EPI_ISL_1056361
EPI_ISL_3316445
EPI_ISL_1056362
EPI_ISL_1056363
EPI_ISL_1056364
EPI_ISL_1056365
EPI_ISL_1056542
EPI_ISL_1056366
EPI_ISL_1056367
EPI_ISL_1056368
EPI_ISL_1056369
EPI_ISL_1056370
EPI_ISL_1056371
EPI_ISL_3316446
EPI_ISL_1056372
EPI_ISL_3316448
EPI_ISL_1056109
EPI_ISL_1056544
EPI_ISL_3316449
EPI_ISL_1056373
EPI_ISL_1056374
EPI_ISL_1056375
EPI_ISL_3316450
EPI_ISL_1111820
EPI_ISL_1111821
EPI_ISL_1111822
EPI_ISL_1111823
EPI_ISL_3316451
EPI_ISL_1111824
EPI_ISL_1111825
EPI_ISL_1111826
EPI_ISL_1111827
EPI_ISL_1111828
EPI_ISL_1111829
EPI_ISL_1111830
EPI_ISL_1111831
EPI_ISL_1111832
EPI_ISL_1111833
EPI_ISL_1111834
EPI_ISL_1111835
EPI_ISL_1111836
EPI_ISL_1111837
EPI_ISL_3316452
EPI_ISL_1336208
EPI_ISL_1111838
EPI_ISL_1111839
EPI_ISL_1111840
EPI_ISL_1111841
EPI_ISL_1111842
EPI_ISL_1111843
EPI_ISL_1111844
EPI_ISL_1111845
EPI_ISL_1111846
EPI_ISL_1111847
EPI_ISL_1111848
EPI_ISL_1111849
EPI_ISL_1111850
EPI_ISL_1111851
EPI_ISL_1111852
EPI_ISL_1111853
EPI_ISL_1111854
EPI_ISL_1111855
EPI_ISL_1111856
EPI_ISL_1111857
EPI_ISL_1111858
EPI_ISL_1111859
EPI_ISL_1111860
EPI_ISL_1111861
EPI_ISL_3316453
EPI_ISL_1111862
EPI_ISL_1111863
EPI_ISL_1111864
EPI_ISL_1111865
EPI_ISL_1111866
EPI_ISL_1111867
EPI_ISL_1111868
EPI_ISL_1111869
EPI_ISL_1336209
EPI_ISL_1111870
EPI_ISL_1111871
EPI_ISL_1111872
EPI_ISL_1111873
EPI_ISL_1111874
EPI_ISL_1111875
EPI_ISL_1111876
EPI_ISL_1111877
EPI_ISL_1111878
EPI_ISL_1111879
EPI_ISL_1111880
EPI_ISL_1111881
EPI_ISL_1111882
EPI_ISL_1111883
EPI_ISL_1111884
EPI_ISL_1111885
EPI_ISL_1111886
EPI_ISL_1111887
EPI_ISL_1111888
EPI_ISL_1111889
EPI_ISL_1111890
EPI_ISL_1111891
EPI_ISL_1111892
EPI_ISL_1111893
EPI_ISL_1111755
EPI_ISL_1111894
EPI_ISL_1111895
EPI_ISL_3316456
EPI_ISL_1111896
EPI_ISL_1111897
EPI_ISL_1336210
EPI_ISL_1111898
EPI_ISL_1111899
EPI_ISL_1111900
EPI_ISL_1111901
EPI_ISL_1111902
EPI_ISL_1111903
EPI_ISL_1111904
EPI_ISL_1111905
EPI_ISL_1111906
EPI_ISL_1111907
EPI_ISL_1111908
EPI_ISL_1111909
EPI_ISL_1111910
EPI_ISL_1111911
EPI_ISL_1111912
EPI_ISL_1111913
EPI_ISL_1111914
EPI_ISL_1111915
EPI_ISL_1111916
EPI_ISL_1111917
EPI_ISL_1111918
EPI_ISL_1111919
EPI_ISL_3316457
EPI_ISL_1817116
EPI_ISL_1240380
EPI_ISL_3316458
EPI_ISL_3316460
EPI_ISL_3316461
EPI_ISL_1625005
EPI_ISL_1111920
EPI_ISL_5601740
EPI_ISL_1240381
EPI_ISL_1240382
EPI_ISL_1240601
EPI_ISL_1240383
EPI_ISL_1240384
EPI_ISL_1240385
EPI_ISL_1240386
EPI_ISL_3316462
EPI_ISL_1240387
EPI_ISL_1240388
EPI_ISL_7924997
EPI_ISL_1240389
EPI_ISL_1240390
EPI_ISL_1240391
EPI_ISL_1240392
EPI_ISL_1240393
EPI_ISL_1240394
EPI_ISL_1240395
EPI_ISL_1240396
EPI_ISL_1240397
EPI_ISL_1240398
EPI_ISL_1240399
EPI_ISL_1240400
EPI_ISL_1240401
EPI_ISL_1240402
EPI_ISL_1240403
EPI_ISL_1240404
EPI_ISL_1240405
EPI_ISL_1336206
EPI_ISL_1240406
EPI_ISL_1240407
EPI_ISL_1240408
EPI_ISL_1240409
EPI_ISL_1240410
EPI_ISL_1240411
EPI_ISL_1240412
EPI_ISL_1240413
EPI_ISL_1240414
EPI_ISL_1240415
EPI_ISL_1240416
EPI_ISL_1240597
EPI_ISL_1240417
EPI_ISL_8417662
EPI_ISL_1240418
EPI_ISL_3316466
EPI_ISL_1240419
EPI_ISL_1240420
EPI_ISL_1240421
EPI_ISL_1240422
EPI_ISL_1240423
EPI_ISL_1240424
EPI_ISL_1240425
EPI_ISL_1240426
EPI_ISL_1240427
EPI_ISL_1240428
EPI_ISL_1240429
EPI_ISL_1240430
EPI_ISL_1240431
EPI_ISL_1240432
EPI_ISL_3316467
EPI_ISL_1266779
EPI_ISL_1336196
EPI_ISL_1240433
EPI_ISL_1240434
EPI_ISL_1240435
EPI_ISL_1240436
EPI_ISL_1240437
EPI_ISL_1240438
EPI_ISL_1240439
EPI_ISL_1240440
EPI_ISL_1240441
EPI_ISL_1240442
EPI_ISL_1240443
EPI_ISL_1240444
EPI_ISL_1240445
EPI_ISL_1240446
EPI_ISL_1240447
EPI_ISL_1240448
EPI_ISL_1240449
EPI_ISL_1240450
EPI_ISL_1240451
EPI_ISL_1240452
EPI_ISL_3316470
EPI_ISL_1240598
EPI_ISL_1240453
EPI_ISL_1240454
EPI_ISL_1240455
EPI_ISL_1240456
EPI_ISL_1240457
EPI_ISL_1240458
EPI_ISL_1335384
EPI_ISL_1240459
EPI_ISL_1240460
EPI_ISL_1240461
EPI_ISL_1240462
EPI_ISL_1240463
EPI_ISL_1240464
EPI_ISL_1240465
EPI_ISL_1240466
EPI_ISL_1240467
EPI_ISL_1240468
EPI_ISL_1240469
EPI_ISL_1240470
EPI_ISL_1240471
EPI_ISL_1240472
EPI_ISL_1240473
EPI_ISL_4252554
EPI_ISL_1240474
EPI_ISL_1625006
EPI_ISL_1240475
EPI_ISL_1240476
EPI_ISL_1240477
EPI_ISL_1240478
EPI_ISL_3316473
EPI_ISL_3316474
EPI_ISL_3316475
EPI_ISL_3316477
EPI_ISL_1266916
EPI_ISL_5601741
EPI_ISL_1266917
EPI_ISL_1266919
EPI_ISL_3316480
EPI_ISL_1266948
EPI_ISL_1336197
EPI_ISL_1336198
EPI_ISL_1336199
EPI_ISL_3316481
EPI_ISL_1336200
EPI_ISL_1336201
EPI_ISL_1335389
EPI_ISL_1335391
EPI_ISL_1625007
EPI_ISL_1335684
EPI_ISL_1335385
EPI_ISL_1335674
EPI_ISL_1335675
EPI_ISL_1335478
EPI_ISL_3316482
EPI_ISL_1335401
EPI_ISL_1335397
EPI_ISL_1335676
EPI_ISL_1335386
EPI_ISL_1335685
EPI_ISL_1335475
EPI_ISL_1335677
EPI_ISL_1335678
EPI_ISL_1335387
EPI_ISL_1335629
EPI_ISL_1335738
EPI_ISL_1335393
EPI_ISL_1335686
EPI_ISL_1335687
EPI_ISL_1335688
EPI_ISL_1335388
EPI_ISL_1335679
EPI_ISL_1335394
EPI_ISL_1335680
EPI_ISL_1335630
EPI_ISL_1335689
EPI_ISL_1335690
EPI_ISL_3316485
EPI_ISL_1335395
EPI_ISL_1335681
EPI_ISL_1335398
EPI_ISL_1335744
EPI_ISL_1335740
EPI_ISL_1335631
EPI_ISL_1335741
EPI_ISL_1335682
EPI_ISL_1335399
EPI_ISL_1335400
EPI_ISL_1335742
EPI_ISL_1817124
EPI_ISL_1490921
EPI_ISL_7925010
EPI_ISL_1335396
EPI_ISL_1335683
EPI_ISL_1335743
EPI_ISL_1490926
EPI_ISL_1490927
EPI_ISL_1491265
EPI_ISL_1491029
EPI_ISL_1491030
EPI_ISL_1490925
EPI_ISL_1491317
EPI_ISL_1491031
EPI_ISL_1490928
EPI_ISL_1491028
EPI_ISL_1491320
EPI_ISL_8419965
EPI_ISL_1491333
EPI_ISL_1490929
EPI_ISL_1490930
EPI_ISL_1491266
EPI_ISL_1490931
EPI_ISL_1490922
EPI_ISL_1490935
EPI_ISL_1491322
EPI_ISL_1817128
EPI_ISL_1490920
EPI_ISL_1491267
EPI_ISL_1490932
EPI_ISL_1491323
EPI_ISL_1491268
EPI_ISL_1491198
EPI_ISL_1491199
EPI_ISL_1491327
EPI_ISL_1491309
EPI_ISL_1491269
EPI_ISL_1491324
EPI_ISL_1491270
EPI_ISL_1491271
EPI_ISL_1491272
EPI_ISL_1625016
EPI_ISL_1491273
EPI_ISL_1491325
EPI_ISL_1491274
EPI_ISL_1491025
EPI_ISL_1625024
EPI_ISL_1625025
EPI_ISL_1625027
EPI_ISL_1625029
EPI_ISL_1625030
EPI_ISL_1490934
EPI_ISL_3316486
EPI_ISL_1625035
EPI_ISL_1625037
EPI_ISL_1625043
EPI_ISL_1625049
EPI_ISL_1625054
EPI_ISL_5601746
EPI_ISL_1625063
EPI_ISL_1625064
EPI_ISL_1625073
EPI_ISL_1625076
EPI_ISL_1625083
EPI_ISL_8417663
EPI_ISL_1625086
EPI_ISL_1625088
EPI_ISL_1625089
EPI_ISL_1625092
EPI_ISL_1625096
EPI_ISL_1625097
EPI_ISL_1625098
EPI_ISL_1625111
EPI_ISL_1625112
EPI_ISL_1625115
EPI_ISL_1625117
EPI_ISL_1625122
EPI_ISL_1625124
EPI_ISL_1625126
EPI_ISL_1625129
EPI_ISL_1625130
EPI_ISL_1625136
EPI_ISL_1625140
EPI_ISL_1625142
EPI_ISL_1625149
EPI_ISL_1625152
EPI_ISL_1625153
EPI_ISL_1625155
EPI_ISL_1625156
EPI_ISL_1625166
EPI_ISL_1625170
EPI_ISL_1625171
EPI_ISL_1625174
EPI_ISL_1625175
EPI_ISL_1625179
EPI_ISL_7925020
EPI_ISL_1665093
EPI_ISL_7925021
EPI_ISL_3316490
EPI_ISL_1665096
EPI_ISL_2002024
EPI_ISL_1111819
EPI_ISL_2002025
EPI_ISL_3316492
EPI_ISL_1817174
EPI_ISL_1817177
EPI_ISL_1817184
EPI_ISL_1817185
EPI_ISL_1817216
EPI_ISL_1817219
EPI_ISL_1817229
EPI_ISL_1817246
EPI_ISL_1817251
EPI_ISL_1817276
EPI_ISL_2273152
EPI_ISL_2273164
EPI_ISL_2273180
EPI_ISL_2273181
EPI_ISL_2273185
EPI_ISL_2002026
EPI_ISL_2273198
EPI_ISL_2002027
EPI_ISL_2002028
EPI_ISL_2002030
EPI_ISL_2162476
EPI_ISL_2002031
EPI_ISL_2002032
EPI_ISL_2002033
EPI_ISL_2002034
EPI_ISL_2002035
EPI_ISL_2002036
EPI_ISL_2162500
EPI_ISL_2162541
EPI_ISL_5601747
EPI_ISL_5601903
EPI_ISL_7925047
EPI_ISL_2002037
EPI_ISL_8417664
EPI_ISL_7925057
EPI_ISL_7925075
EPI_ISL_7925078
EPI_ISL_6950346
EPI_ISL_5104611
EPI_ISL_7897490
EPI_ISL_11670107
EPI_ISL_1266620
EPI_ISL_1266520
EPI_ISL_1266621
EPI_ISL_1266623
EPI_ISL_1266624
EPI_ISL_1266626
EPI_ISL_1266627
EPI_ISL_1266629
EPI_ISL_1266630
EPI_ISL_1266632
EPI_ISL_1266633
EPI_ISL_1266635
EPI_ISL_1266636
EPI_ISL_1266481
EPI_ISL_1266483
EPI_ISL_1266484
EPI_ISL_1266638
EPI_ISL_1266639
EPI_ISL_1266486
EPI_ISL_1266641
EPI_ISL_1266642
EPI_ISL_1267005
EPI_ISL_1266644
EPI_ISL_1266645
EPI_ISL_1266647
EPI_ISL_1266648
EPI_ISL_1266650
EPI_ISL_1266487
EPI_ISL_1056211
EPI_ISL_1056212
EPI_ISL_1056213
EPI_ISL_1056128
EPI_ISL_1056214
EPI_ISL_1056215
EPI_ISL_1056113
EPI_ISL_1056216
EPI_ISL_1056217
EPI_ISL_1056129
EPI_ISL_1056218
EPI_ISL_1056446
EPI_ISL_1056219
EPI_ISL_1056220
EPI_ISL_1056376
EPI_ISL_1056377
EPI_ISL_7897491
EPI_ISL_1056378
EPI_ISL_1056119
EPI_ISL_1056379
EPI_ISL_1056132
EPI_ISL_1056380
EPI_ISL_1056381
EPI_ISL_1056120
EPI_ISL_1056382
EPI_ISL_1056383
EPI_ISL_1266652
EPI_ISL_1266653
EPI_ISL_1056384
EPI_ISL_1266655
EPI_ISL_1266656
EPI_ISL_1266658
EPI_ISL_1266659
EPI_ISL_1056221
EPI_ISL_1267040
EPI_ISL_1266661
EPI_ISL_1266662
EPI_ISL_1266664
EPI_ISL_1056222
EPI_ISL_1056223
EPI_ISL_1111921
EPI_ISL_7242539
EPI_ISL_1111756
EPI_ISL_1111922
EPI_ISL_1111923
EPI_ISL_1266710
EPI_ISL_1266711
EPI_ISL_1111924
EPI_ISL_1111925
EPI_ISL_1056224
EPI_ISL_1111777
EPI_ISL_1111778
EPI_ISL_1111926
EPI_ISL_1056225
EPI_ISL_1056226
EPI_ISL_1056227
EPI_ISL_1111927
EPI_ISL_1111779
EPI_ISL_1056228
EPI_ISL_1266744
EPI_ISL_1266746
EPI_ISL_1266489
EPI_ISL_1266747
EPI_ISL_1056229
EPI_ISL_1266749
EPI_ISL_1056230
EPI_ISL_1111757
EPI_ISL_1266750
EPI_ISL_1266752
EPI_ISL_1266753
EPI_ISL_1266755
EPI_ISL_1266756
EPI_ISL_1266758
EPI_ISL_1267049
EPI_ISL_1111928
EPI_ISL_1266759
EPI_ISL_1266761
EPI_ISL_1056231
EPI_ISL_1266762
EPI_ISL_1266764
EPI_ISL_1266765
EPI_ISL_1111758
EPI_ISL_1056232
EPI_ISL_1056233
EPI_ISL_1111929
EPI_ISL_1056234
EPI_ISL_1111780
EPI_ISL_1111759
EPI_ISL_1111930
EPI_ISL_1111931
EPI_ISL_1111932
EPI_ISL_1056235
EPI_ISL_1056110
EPI_ISL_1111760
EPI_ISL_1111933
EPI_ISL_1056236
EPI_ISL_1056237
EPI_ISL_1111761
EPI_ISL_1111934
EPI_ISL_1056238
EPI_ISL_1111935
EPI_ISL_1111936
EPI_ISL_1056385
EPI_ISL_1111937
EPI_ISL_1111762
EPI_ISL_1056386
EPI_ISL_1056387
EPI_ISL_6950351
EPI_ISL_1335693
EPI_ISL_1056388
EPI_ISL_1111763
EPI_ISL_1111938
EPI_ISL_1056389
EPI_ISL_1111939
EPI_ISL_1111940
EPI_ISL_1240339
EPI_ISL_1056390
EPI_ISL_1240479
EPI_ISL_1056391
EPI_ISL_1336205
EPI_ISL_1335694
EPI_ISL_1240480
EPI_ISL_1240481
EPI_ISL_1240482
EPI_ISL_1240483
EPI_ISL_1240340
EPI_ISL_1240484
EPI_ISL_1240485
EPI_ISL_1240486
EPI_ISL_1056392
EPI_ISL_1240341
EPI_ISL_1240487
EPI_ISL_7242557
EPI_ISL_1240488
EPI_ISL_1240342
EPI_ISL_1056393
EPI_ISL_1240343
EPI_ISL_1240344
EPI_ISL_6950353
EPI_ISL_1240489
EPI_ISL_1111941
EPI_ISL_1336204
EPI_ISL_1266807
EPI_ISL_1111942
EPI_ISL_1266828
EPI_ISL_1111943
EPI_ISL_1240490
EPI_ISL_1266830
EPI_ISL_1266831
EPI_ISL_1266833
EPI_ISL_1266496
EPI_ISL_1111944
EPI_ISL_1111945
EPI_ISL_1266504
EPI_ISL_1111946
EPI_ISL_1267059
EPI_ISL_1266873
EPI_ISL_1336202
EPI_ISL_1266874
EPI_ISL_1266507
EPI_ISL_1266900
EPI_ISL_1240491
EPI_ISL_1266901
EPI_ISL_1266942
EPI_ISL_1266943
EPI_ISL_1266510
EPI_ISL_1240492
EPI_ISL_1266944
EPI_ISL_1111947
EPI_ISL_1266513
EPI_ISL_1266964
EPI_ISL_1240493
EPI_ISL_1266516
EPI_ISL_1240494
EPI_ISL_1266514
EPI_ISL_1266967
EPI_ISL_1336203
EPI_ISL_1240495
EPI_ISL_1266968
EPI_ISL_1240496
EPI_ISL_1335582
EPI_ISL_1240497
EPI_ISL_1335583
EPI_ISL_1335621
EPI_ISL_1335719
EPI_ISL_1111948
EPI_ISL_1335402
EPI_ISL_1335598
EPI_ISL_1335599
EPI_ISL_1335591
EPI_ISL_1335720
EPI_ISL_1335600
EPI_ISL_1111764
EPI_ISL_1335622
EPI_ISL_1335721
EPI_ISL_1335750
EPI_ISL_1335722
EPI_ISL_1111949
EPI_ISL_7897492
EPI_ISL_1336211
EPI_ISL_1335623
EPI_ISL_1491201
EPI_ISL_1491202
EPI_ISL_1491183
EPI_ISL_1111765
EPI_ISL_1491184
EPI_ISL_6950354
EPI_ISL_1491203
EPI_ISL_1240498
EPI_ISL_1240499
EPI_ISL_1240500
EPI_ISL_1491204
EPI_ISL_1240501
EPI_ISL_1240502
EPI_ISL_1491205
EPI_ISL_1240503
EPI_ISL_1240504
EPI_ISL_1240505
EPI_ISL_1491263
EPI_ISL_1240506
EPI_ISL_1240507
EPI_ISL_1491302
EPI_ISL_1240508
EPI_ISL_1240509
EPI_ISL_1240510
EPI_ISL_1240511
EPI_ISL_1240512
EPI_ISL_1240513
EPI_ISL_1336212
EPI_ISL_1491206
EPI_ISL_1240345
EPI_ISL_1336213
EPI_ISL_1240514
EPI_ISL_1240515
EPI_ISL_1240516
EPI_ISL_1240517
EPI_ISL_1240518
EPI_ISL_1625194
EPI_ISL_1240519
EPI_ISL_1240520
EPI_ISL_1625196
EPI_ISL_1240521
EPI_ISL_1336214
EPI_ISL_1240522
EPI_ISL_1240523
EPI_ISL_1240524
EPI_ISL_1240525
EPI_ISL_1240526
EPI_ISL_1240527
EPI_ISL_1240528
EPI_ISL_1336215
EPI_ISL_1240529
EPI_ISL_1625208
EPI_ISL_1625209
EPI_ISL_1240530
EPI_ISL_1240531
EPI_ISL_1240532
EPI_ISL_4252830
EPI_ISL_1240533
EPI_ISL_1240534
EPI_ISL_1240535
EPI_ISL_1625218
EPI_ISL_1625222
EPI_ISL_1625224
EPI_ISL_8855468
EPI_ISL_1665083
EPI_ISL_7897493
EPI_ISL_1665095
EPI_ISL_1665084
EPI_ISL_1266834
EPI_ISL_1266809
EPI_ISL_1266836
EPI_ISL_1266837
EPI_ISL_1266838
EPI_ISL_1266840
EPI_ISL_1336216
EPI_ISL_1336217
EPI_ISL_1267001
EPI_ISL_1266841
EPI_ISL_1665097
EPI_ISL_1665091
EPI_ISL_1336207
EPI_ISL_1266876
EPI_ISL_1266877
EPI_ISL_1266879
EPI_ISL_1266903
EPI_ISL_1817293
EPI_ISL_1817295
EPI_ISL_1266904
EPI_ISL_1266905
EPI_ISL_1817297
EPI_ISL_1817298
EPI_ISL_1266907
EPI_ISL_1266908
EPI_ISL_1266910
EPI_ISL_1266911
EPI_ISL_1266913
EPI_ISL_1817306
EPI_ISL_1267002
EPI_ISL_1266914
EPI_ISL_1266946
EPI_ISL_1266989
EPI_ISL_1266965
EPI_ISL_1335695
EPI_ISL_1817330
EPI_ISL_1335696
EPI_ISL_1335697
EPI_ISL_1335698
EPI_ISL_1335699
EPI_ISL_2273233
EPI_ISL_1335727
EPI_ISL_1335723
EPI_ISL_1335609
EPI_ISL_1335749
EPI_ISL_1335715
EPI_ISL_2273252
EPI_ISL_1335716
EPI_ISL_1335717
EPI_ISL_1335724
EPI_ISL_1335700
EPI_ISL_2273263
EPI_ISL_1335701
EPI_ISL_1335702
EPI_ISL_1335703
EPI_ISL_2002038
EPI_ISL_1335704
EPI_ISL_2002039
EPI_ISL_2002040
EPI_ISL_1335594
EPI_ISL_1335705
EPI_ISL_1335706
EPI_ISL_1335707
EPI_ISL_1335708
EPI_ISL_1335709
EPI_ISL_1335710
EPI_ISL_1335711
EPI_ISL_7242578
EPI_ISL_5601904
EPI_ISL_2162608
EPI_ISL_1491279
EPI_ISL_1491280
EPI_ISL_1491300
EPI_ISL_1491301
EPI_ISL_1491296
EPI_ISL_1491293
EPI_ISL_1491022
EPI_ISL_2162635
EPI_ISL_2162636
EPI_ISL_1491264
EPI_ISL_1491281
EPI_ISL_1491282
EPI_ISL_1491283
EPI_ISL_1491284
EPI_ISL_1491189
EPI_ISL_1491285
EPI_ISL_1491286
EPI_ISL_1491297
EPI_ISL_1491298
EPI_ISL_1491288
EPI_ISL_1491188
EPI_ISL_1491294
EPI_ISL_1625240
EPI_ISL_1625242
EPI_ISL_1625246
EPI_ISL_1625247
EPI_ISL_1625248
EPI_ISL_1625254
EPI_ISL_1625255
EPI_ISL_1625259
EPI_ISL_1625263
EPI_ISL_6950358
EPI_ISL_1625269
EPI_ISL_1625274
EPI_ISL_1625279
EPI_ISL_1625291
EPI_ISL_1625295
EPI_ISL_1625296
EPI_ISL_1625297
EPI_ISL_7242677
EPI_ISL_7897494
EPI_ISL_1625310
EPI_ISL_1625321
EPI_ISL_5104612
EPI_ISL_7242694
EPI_ISL_6950371
EPI_ISL_6950372
EPI_ISL_1817338
EPI_ISL_6950374
EPI_ISL_7897495
EPI_ISL_7897496
EPI_ISL_1817351
EPI_ISL_6950376
EPI_ISL_7242759
EPI_ISL_1817384
EPI_ISL_7242790
EPI_ISL_11670106
EPI_ISL_1817411
EPI_ISL_7897497
EPI_ISL_1817430
EPI_ISL_2273275
EPI_ISL_6950382
EPI_ISL_2002041
EPI_ISL_2273355
EPI_ISL_2273363
EPI_ISL_2162661
EPI_ISL_4252831
EPI_ISL_6950386
EPI_ISL_6950388
EPI_ISL_6950389
EPI_ISL_6950390
EPI_ISL_1335712
EPI_ISL_1625327
EPI_ISL_7897498
EPI_ISL_7897499
EPI_ISL_7897524
EPI_ISL_7897500
EPI_ISL_7242925
EPI_ISL_7242945
EPI_ISL_7897501
EPI_ISL_7897502
EPI_ISL_7897503
EPI_ISL_7897504
EPI_ISL_7897505
EPI_ISL_7897506
EPI_ISL_7897507
EPI_ISL_7243047
EPI_ISL_7243078
EPI_ISL_7897508
EPI_ISL_6950512
EPI_ISL_8420517
EPI_ISL_8420519
EPI_ISL_8420526
EPI_ISL_8420535
EPI_ISL_8420538
EPI_ISL_8420543
EPI_ISL_8420548
EPI_ISL_8420549
EPI_ISL_8420550
EPI_ISL_8420551
EPI_ISL_8420562
EPI_ISL_8420564
EPI_ISL_8420572
EPI_ISL_8420573
EPI_ISL_1056239
EPI_ISL_1056240
EPI_ISL_1056241
EPI_ISL_1056242
EPI_ISL_1056243
EPI_ISL_1056111
EPI_ISL_1056244
EPI_ISL_1056245
EPI_ISL_1056246
EPI_ISL_1056247
EPI_ISL_1056248
EPI_ISL_1056130
EPI_ISL_1056249
EPI_ISL_1056250
EPI_ISL_1056251
EPI_ISL_1056252
EPI_ISL_1056253
EPI_ISL_1056254
EPI_ISL_1056255
EPI_ISL_1056256
EPI_ISL_1056257
EPI_ISL_1056258
EPI_ISL_1056259
EPI_ISL_1056260
EPI_ISL_1056261
EPI_ISL_1056262
EPI_ISL_1056263
EPI_ISL_1056264
EPI_ISL_1056114
EPI_ISL_1056265
EPI_ISL_1056266
EPI_ISL_1056267
EPI_ISL_1056115
EPI_ISL_1056268
EPI_ISL_1056269
EPI_ISL_1056270
EPI_ISL_1056271
EPI_ISL_1056272
EPI_ISL_1056273
EPI_ISL_9717689
EPI_ISL_1056274
EPI_ISL_1056275
EPI_ISL_1289934
EPI_ISL_9464116
EPI_ISL_7932271
EPI_ISL_3061670
EPI_ISL_2828567
EPI_ISL_1289904
EPI_ISL_1289905
EPI_ISL_1289906
EPI_ISL_1289908
EPI_ISL_1289909
EPI_ISL_1289911
EPI_ISL_1289912
EPI_ISL_1289913
EPI_ISL_1289915
EPI_ISL_1289916
EPI_ISL_3061671
EPI_ISL_7932562
EPI_ISL_7932472
EPI_ISL_9464119
EPI_ISL_7932496
[truncated: 2,278 more rows]
